# Supplementary material for: Feline immunodeficiency virus (FIV) env recombinants are common in natural infections
Source: Retrovirology. 2014 Sep 17;11:80. doi: 10.1186/s12977-014-0080-1 (PMC4180853; doi:10.1186/s12977-014-0080-1)
Supplement: Additional file 1: — The Maximum Likelihood (ML) tree constructed under HKY substitution model using the entire data set. The tree is saved in the NEWICK format and can be opened in FigTree v 1.3.1 (http://tree.bio.ed.ac.uk/). [file 12977_2014_80_MOESM1_ESM.zip]

Archive with 1 entries (1 files):
- 12977_2014_80_MOESM1_ESM.nwk
