# Supplementary material for: Feline immunodeficiency virus (FIV) env recombinants are common in natural infections
Source: Retrovirology. 2014 Sep 17;11:80. doi: 10.1186/s12977-014-0080-1 (PMC4180853; doi:10.1186/s12977-014-0080-1)
Supplement: Additional file 1: — The Maximum Likelihood (ML) tree constructed under HKY substitution model using the entire data set. The tree is saved in the NEWICK format and can be opened in FigTree v 1.3.1 (http://tree.bio.ed.ac.uk/). [file 12977_2014_80_MOESM1_ESM.zip › 12977_2014_80_MOESM1_ESM.nwk]

(((((((((((((((((((((((((((((((((((((((M30CC16_2011.06:0.00000000,M30CC88_2011.06:0.00000000)0.0220:0.00000000,M30CC15_2011.06:0.00000000)0.0010:0.00000000,M30BC8_2010.51:0.00000000)0.0000:0.00000000,M30BC7_2010.51:0.00000000)0.0000:0.00000000,M30BC5_2010.51:0.00000000)0.0000:0.00000000,M30BC4_2010.51:0.00000000)0.0000:0.00000000,M30BC32_2010.51:0.00000000)0.0000:0.00000000,M30BC31_2010.51:0.00000000)0.0000:0.00000000,M30BC30_2010.51:0.00000000)0.0000:0.00000000,M30BC3_2010.51:0.00000000)0.0000:0.00000000,M30BC29_2010.51:0.00000000)0.0000:0.00000000,M30BC28_2010.51:0.00000000)0.0000:0.00000000,M30BC27_2010.51:0.00000000)0.0000:0.00000000,M30BC13_2010.51:0.00000000)0.0000:0.00000000,M30BC12_2010.51:0.00000000)0.0000:0.00000000,M30BC1_2010.51:0.00000000)0.0000:0.00000000,M30AC45_2010.09:0.00000000)0.0000:0.00000000,M30AC42_2010.09:0.00000000)0.0000:0.00000000,M30AC41_2010.09:0.00000000)0.0000:0.00000000,M30AC40_2010.09:0.00000000)0.0000:0.00000000,M30AC39_2010.09:0.00000000)0.0000:0.00000000,FM30BC10NF_2010.51:0.00000000)0.0010:0.00000000,M30CC91_2011.06:0.00000000)0.0270:0.00000000,(M30BC6_2010.51:0.00205909,M30CC92_2011.06:0.00000000)0.0180:0.00000000)0.6050:0.00204896,(P22CC73_2011.37:0.00000000,(P22CC74_2011.37:0.00619224,P22CC80_2011.37:0.00000000)0.3350:0.00000000)0.6570:0.00207879)0.9910:0.00836191,(((FP8CC83NF_2011.37:0.00206741,FP8CC96NF_2011.37:0.00000000)0.3870:0.00000000,FP8CC44NF_2011.37:0.00000000)0.7010:0.00206378,((((((((P9AC22_2010.36:0.00000000,P9CC52_2011.37:0.00000000)0.0930:0.00000000,P9AC20_2010.36:0.00000000)0.0300:0.00000000,P9AC19_2010.36:0.00000000)0.0140:0.00000000,P21BC79_2010.87:0.00000000)0.0150:0.00000000,P21BC77_2010.87:0.00000000)0.0500:0.00000000,P21BC76_2010.87:0.00000000)0.4540:0.00000000,(P9CC49_2011.37:0.00000000,P9CC57_2011.37:0.00000000)0.6920:0.00207184)0.9510:0.00627083,((P6CC59_2011.37:0.00207565,P6CC63_2011.37:0.00000000)0.1060:0.00000000,(P6AC68_2010.36:0.00000000,(P6AC69_2010.36:0.00000000,(P6AC70_2010.36:0.00000000,(P6BC2_2010.87:0.00000000,(P6BC3_2010.87:0.00000000,(P6CC17_2011.37:0.00000000,(P6CC22_2011.37:0.00000000,P6CC61_2011.37:0.00000000)0.0790:0.00000000)0.0120:0.00000000)0.0020:0.00000000)0.0040:0.00000000)0.0030:0.00000000)0.0050:0.00000000)0.0810:0.00000000)0.9250:0.00416322)0.9940:0.01049102)0.7000:0.00416231)0.3160:0.00206419,(((((P11CC87_2011.37:0.00000000,P11CC89_2011.37:0.00000000)0.1370:0.00000000,P11BC40_2010.87:0.00000000)0.0630:0.00000000,P11BC35_2010.87:0.00000000)0.1550:0.00000000,(P11CC88_2011.37:0.00206743,P11CC90_2011.37:0.00000000)0.1850:0.00000000)0.9980:0.01252545,(FIV_USIL2489_7B_env:0.01668650,(P2BC24_2010.87:0.00413966,((((P2BC18_2010.87:0.00000000,P2BC4_2010.87:0.00000000)0.1560:0.00000000,P2AC12_2010.36:0.00000000)0.1210:0.00000000,(P2BC44_2010.87:0.00000000,(P2BC52_2010.87:0.00414035,P2BC59_2010.87:0.00206737)0.0730:0.00000000)0.0150:0.00000000)0.2370:0.00000000,((P2BC43_2010.87:0.00206280,P2BC55_2010.87:0.00413908)0.5220:0.00207921,(P2BC6_2010.87:0.00000000,(((P2AC17_2010.36:0.00413270,P2BC1_2010.87:0.00206159)0.5580:0.00000000,P2BC72_2010.87:0.00000000)0.0900:0.00000000,(P2AC8_2010.36:0.00000000,(P2BC10_2010.87:0.00000000,(P2BC17_2010.87:0.00000000,(P2BC3_2010.87:0.00000000,P2BC64_2010.87:0.00000000)0.0980:0.00000000)0.0410:0.00000000)0.0220:0.00000000)0.0790:0.00000000)0.7510:0.00414035)0.1510:0.00000000)0.4720:0.00415036)0.4790:0.00206807)0.9610:0.00999588)0.3850:0.00256603)0.1520:0.00207589)0.0630:0.00000000,FIV_Aomori_2_Env:0.02097106)0.1290:0.00206916,(M25AC98_2010.09:0.00000000,((M25AC99_2010.09:0.00206383,M25CC37_2011.06:0.00206183)0.6190:0.00000000,(((FM3AC169NF_2010.09:0.00298367,M3AC170_2010.09:0.00322996)0.7710:0.00206330,M3AC168_2010.09:0.00322299)0.7510:0.00506320,(M25CC39_2011.06:0.00000000,(M25AC100_2010.09:0.00413721,M25CC38_2011.06:0.00414119)0.0850:0.00000000)0.5850:0.00414359)0.1220:0.00206193)0.0040:0.00000000)0.9940:0.02313012)0.0430:0.00000000,(((((((M15CC13_2011.06:0.00000000,M15CC14_2011.06:0.00000000)0.0850:0.00000000,M15BC57_2010.51:0.00000000)0.0150:0.00000000,M15BC53_2010.51:0.00000000)0.0140:0.00000000,M15AC48_2010.09:0.00000000)0.0130:0.00000000,M15AC42_2010.09:0.00000000)0.0620:0.00000000,(M15CC15_2011.06:0.00000000,(FM15BC50NF_2010.51:0.00207104,M15AC45_2010.09:0.00206587)0.4780:0.00000000)0.0580:0.00000000)1.0000:0.01687357,(((((M16AC215_2010.09:0.00000000,M16AC220_2010.09:0.00000000)0.1370:0.00000000,M16AC209_2010.09:0.00000000)0.0660:0.00000000,M16AC130_2010.09:0.00000000)0.1330:0.00000000,(M16CC30_2011.06:0.00206330,M16CC32_2011.06:0.00000000)0.1780:0.00000000)0.9770:0.00415583,((M26CC49_2011.06:0.00207263,M26CC58_2011.06:0.00000000)0.6880:0.00206745,(M26AC109_2010.09:0.00000000,(M26AC110_2010.09:0.00000000,(M26AC112_2010.09:0.00000000,M26CC50_2011.06:0.00000000)0.1510:0.00000000)0.1500:0.00000000)0.2290:0.00000000)0.9300:0.00414839)0.7950:0.00411734)0.7060:0.00836689)0.0440:0.00000000,((((P17BC93_2010.87:0.00000000,P17CC43_2011.37:0.00000000)0.2100:0.00000000,P17BC3_2010.87:0.00000000)0.1550:0.00000000,P17BC1_2010.87:0.00000000)0.6340:0.00000000,((P17BC94_2010.87:0.00000000,P17CC48_2011.37:0.00206599)0.1910:0.00000000,(FP17AC98NF_2010.36:0.00000000,(P17AC100_2010.36:0.00000000,P17AC99_2010.36:0.00000000)0.1630:0.00000000)0.1590:0.00000000)0.8850:0.00414320)0.9650:0.01253559)0.0480:0.00000000,((((M32AC160_2010.09:0.00000000,M32AC161_2010.09:0.00000000)0.3760:0.00000000,M32AC159_2010.09:0.00000000)1.0000:0.02515636,(M44AC91_2010.09:0.00000000,M44AC92_2010.09:0.00000000)1.0000:0.02764993)0.0470:0.00202806,((((((M27CC65_2011.06:0.00000000,M27CC66_2011.06:0.00000000)0.3190:0.00000000,M27CC63_2011.06:0.00000000)0.8560:0.00412359,(FM27AC99NF_2010.09:0.00000000,M27AC198_2010.09:0.00205142)0.8150:0.00204979)0.6990:0.00205974,(M27AC194_2010.09:0.00000000,M27AC200_2010.09:0.00000000)0.4650:0.00000000)0.6500:0.00205535,M27AC104_2010.09:0.00000000)0.9950:0.01272459,(FM14BC47NF_2010.51:0.00000000,(FM14BC42NF_2010.51:0.00000000,(M14AC254_2010.09:0.00000000,(M14AC262_2010.09:0.00000000,(M14AC267_2010.09:0.00000000,(M14BC20_2010.51:0.00000000,(M14CC181_2011.06:0.00000000,(M14CC183_2011.06:0.00000000,(M14CC184_2011.06:0.00000000,(M14CC64_2011.06:0.00000000,M14CC65_2011.06:0.00000000)0.0550:0.00000000)0.0100:0.00000000)0.0040:0.00000000)0.0020:0.00000000)0.0010:0.00000000)0.0020:0.00000000)0.0030:0.00000000)0.0040:0.00000000)0.0150:0.00000000)1.0000:0.01903949)0.5050:0.00186879)0.0750:0.00208330)0.1010:0.00427185,FIV_Leviano_env:0.02979172)0.1380:0.00201842,(M28AC74_2010.09:0.00826643,(((((M28BC66_2010.51:0.00000000,M28CC75_2011.06:0.00000000)0.0960:0.00000000,M28BC63_2010.51:0.00000000)0.0310:0.00000000,M28AC79_2010.09:0.00000000)0.0180:0.00000000,M28AC70_2010.09:0.00000000)0.0460:0.00000000,(M28CC77_2011.06:0.00000000,(M28CC76_2011.06:0.00205553,(M28BC62_2010.51:0.00205554,(M28BC65_2010.51:0.00205554,M28BC67_2010.51:0.00206065)0.2330:0.00000000)0.1960:0.00000000)0.2240:0.00000000)0.0310:0.00000000)0.9750:0.00415440)0.9990:0.03044643)0.5640:0.00799850,(M49AC86_2010.09:0.00000000,((M49AC85_2010.09:0.00000000,M49CC77_2011.06:0.00205752)0.8830:0.00414172,(M49AC87_2010.09:0.00000000,(M49CC74_2011.06:0.00000000,M49CC76_2011.06:0.00205732)0.4090:0.00000000)0.9240:0.00412735)0.8520:0.00411406)1.0000:0.04461064)0.5880:0.01312668,(FIV_Aomori_1_Env:0.03159853,FIV_Yokohama_Env:0.08193858)0.5120:0.02005813)0.6410:0.01371430,((((((((((((M46CC48_2011.06:0.00000000,M46CC49_2011.06:0.00000000)0.0700:0.00000000,M46BC83_2010.51:0.00000000)0.0180:0.00000000,M46BC82_2010.51:0.00000000)0.0050:0.00000000,M46BC81_2010.51:0.00000000)0.0050:0.00000000,M46AC75_2010.09:0.00000000)0.0070:0.00000000,M46AC74_2010.09:0.00000000)0.0650:0.00000000,(M5BC62_2010.51:0.00000000,(M5BC68_2010.51:0.00000000,(M5AC13_2010.09:0.00000000,(M5AC14_2010.09:0.00000000,(M5AC15_2010.09:0.00000000,(M5AC17_2010.09:0.00000000,M5BC67_2010.51:0.00000000)0.1410:0.00000000)0.0430:0.00000000)0.0360:0.00000000)0.0290:0.00000000)0.6000:0.00206886)0.6700:0.00414507)0.0090:0.00000000,M46CC50_2011.06:0.00000000)0.0070:0.00000000,M46AC73_2010.09:0.00207588)1.0000:0.06875291,((FM12CC49NF_2010.06:0.00285307,FM12CC58NF_2010.06:0.01381568)1.0000:0.03299598,(P10BC64_2010.87:0.00205539,(P10AC51_2010.36:0.00000000,(P10AC54_2010.36:0.00000000,P10AC59_2010.36:0.00000000)0.2360:0.00000000)0.2730:0.00000000)1.0000:0.02778698)0.6910:0.01456196)0.5780:0.01763129,(M29CC2_2011.06:0.00000000,(M29CC1_2011.06:0.00000000,(M29CC44_2011.06:0.00000000,M29CC52_2011.06:0.00000000)0.2270:0.00000000)0.2320:0.00000000)0.9990:0.02523002)0.7580:0.02665708,((((((((((((M1AC3_2010.09:0.00000000,M1CC100_2011.06:0.00000000)0.0460:0.00000000,M11CC8_2011.06:0.00000000)0.0060:0.00000000,M11CC1_2011.06:0.00000000)0.0020:0.00000000,M11BC94_2010.51:0.00000000)0.0000:0.00000000,M11AC250_2010.09:0.00000000)0.0000:0.00000000,M11AC238_2010.09:0.00000000)0.0000:0.00000000,M10AC286_2010.09:0.00000000)0.0010:0.00000000,M10AC285_2010.09:0.00000000)0.0010:0.00000000,FM11BC86NF_2010.51:0.00000000)0.0010:0.00000000,FM11BC52NF_2010.51:0.00000000)0.0190:0.00000000,(M1CC99_2011.06:0.00000000,(M1CC97_2011.06:0.00206312,(M11AC242_2010.09:0.00206112,(FM1AC6NF_2010.09:0.00000000,M1AC2_2010.09:0.00000000)0.6640:0.00206309)0.2470:0.00000000)0.2450:0.00000000)0.0180:0.00000000)0.5370:0.00038841,(M11BC96_2010.51:0.00000000,(M11CC164_2011.06:0.00206825,(((((((((M11CC79_2011.06:0.00000000,M5CC21_2011.06:0.00000000)0.1230:0.00000000,M11CC78_2011.06:0.00000000)0.0500:0.00000000,M11CC151_2011.06:0.00000000)0.0440:0.00000000,FM11BC28NF_2010.51:0.00000000)0.3700:0.00000000,M11CC12_2011.06:0.00206510)0.5980:0.00206807,(M11CC147_2011.06:0.00206491,M11CC163_2011.06:0.00206491)0.3040:0.00000000)0.1200:0.00000000,M11CC168_2011.06:0.00206491)0.0910:0.00000000,M5CC28_2011.06:0.00000000)0.0070:0.00000000,(M11BC53_2010.51:0.00000000,(M11CC150_2011.06:0.00000000,(M11CC152_2011.06:0.00000000,(M11CC153_2011.06:0.00000000,(M11CC155_2011.06:0.00000000,(M11CC156_2011.06:0.00000000,(M11CC166_2011.06:0.00000000,(M11CC7_2011.06:0.00000000,(M11CC82_2011.06:0.00000000,M5CC22_2011.06:0.00000000)0.0330:0.00000000)0.0050:0.00000000)0.0000:0.00000000)0.0000:0.00000000)0.0000:0.00000000)0.0010:0.00000000)0.0010:0.00000000)0.0020:0.00000000)0.0070:0.00000000)0.6000:0.00206807)0.3860:0.00000000)0.8220:0.00374487)1.0000:0.05504847)0.5100:0.02177373)0.7980:0.04170962,(FIV_RUS14_EF447297:0.01545480,(FIV_E_D84496:0.02226907,(FIV_E_D84498:0.02169216,FIV_E_D84500:0.01413262)0.6190:0.00992005)0.8500:0.01871350)0.9990:0.07369761)0.3370:0.02211334,(FIV_Fukuoka_Env:0.01825045,FIV_Shizuoka_env:0.02824253)1.0000:0.08458769,(FIV_CLADE_C_env:0.11889588,(FIV_PPR_ENV:0.03936752,(FIV_UK2_Env:0.02671811,((((((((((((M41CC82_2011.06:0.00000000,M41CC87_2011.06:0.00000000)0.0730:0.00000000,M41CC75_2011.06:0.00000000)0.0220:0.00000000,M41CC73_2011.06:0.00000000)0.0120:0.00000000,M41CC72_2011.06:0.00000000)0.0120:0.00000000,M41CC67_2011.06:0.00000000)0.0120:0.00000000,M41CC34_2011.06:0.00000000)0.0260:0.00000000,M41CC32_2011.06:0.00000000)0.6580:0.00206585,(M41CC39_2011.06:0.00000000,(M41CC66_2011.06:0.00206385,(M41AC119_2010.09:0.00000000,M41AC122_2010.09:0.00000000)0.7120:0.00206682)0.4840:0.00000000)0.3320:0.00000000)0.8220:0.00413893,M41AC120_2010.09:0.00000000)0.9860:0.04106094,FIV_Dutch_env:0.05424947)0.1580:0.01048391,(FM48AC169NF_2010.09:0.00000000,((FM20AC65NF_2010.09:0.00000000,M20AC284_2010.09:0.00000000)0.9990:0.01666750,(FM48AC171NF_2010.09:0.00000000,FM48AC180NF_2010.09:0.00000000)0.5730:0.00000000)0.3310:0.00205577)1.0000:0.03276765)0.0340:0.00639799,((FIV_Sendai1_Env:0.02689522,G-8_env:0.01295284)0.5880:0.00831120,((((((((((M50AC294_2010.09:0.00000000,M50AC296_2010.09:0.00000000)0.1470:0.00000000,M50AC293_2010.09:0.00000000)0.0750:0.00000000,M50AC198_2010.09:0.00000000)0.1080:0.00000000,FM50AC191NF_2010.09:0.00000000)0.9230:0.00616556,(M47BC90_2010.51:0.00409269,(M47AC139_2010.09:0.00000000,(M47BC91_2010.51:0.00000000,M47BC94_2010.51:0.00204284)0.2380:0.00000000)0.4170:0.00000000)0.5130:0.00204593)0.0270:0.00000000,((M47AC144_2010.09:0.00000000,M47CC65_2011.06:0.00000000)0.1860:0.00000000,(M47CC68_2011.06:0.00000000,(FM47CC66NF_2011.06:0.00204499,M47AC135_2010.09:0.00204593)0.3260:0.00000000)0.0430:0.00000000)0.1360:0.00000000)1.0000:0.03194462,(FM2CC8NF_2011.06:0.00000000,(M2CC1_2011.06:0.00618167,M2CC5_2011.06:0.00205341)0.3680:0.00000000)0.9950:0.02110038)0.0750:0.00541377,((((((M31CC14_2011.06:0.00000000,M31CC4_2011.06:0.00000000)0.1130:0.00000000,M31AC253_2010.09:0.00000000)0.0380:0.00000000,FM31BC77NF_2010.51:0.00000000)0.0300:0.00000000,FM31AC249NF_2010.09:0.00000000)0.1010:0.00000000,(M31CC15_2011.06:0.00206095,M31CC7_2011.06:0.00000000)0.0890:0.00000000)0.3940:0.00000000,(M31CC13_2011.06:0.00621110,(M31CC2_2011.06:0.00000000,(M31CC8_2011.06:0.00205576,(M31CC16_2011.06:0.00621208,(FM31BC80NF_2010.51:0.00412746,((M31CC10_2011.06:0.00205914,M31CC9_2011.06:0.00000000)0.1240:0.00000000,(M31CC1_2011.06:0.00000000,(M31CC11_2011.06:0.00000000,M31CC17_2011.06:0.00000000)0.1520:0.00000000)0.1290:0.00000000)0.3250:0.00000000)0.2100:0.00000000)0.1730:0.00206610)0.2970:0.00206169)0.4470:0.00413461)0.6810:0.00206410)0.9930:0.02199579)0.0020:0.00000000,FIV_Petaluma:0.04109388)0.0000:0.00267729,(((P21CC51_2011.37:0.00000000,P21CC52_2011.37:0.00000000)0.4770:0.00000000,FP21CC50NF_2011.37:0.00000000)1.0000:0.02792175,(FIV_DIXON:0.01965080,(((((((((((((((P8AC11_2010.36:0.00000000,P8AC12_2010.36:0.00000000)0.0500:0.00000000,P8AC10_2010.36:0.00000000)0.0060:0.00000000,P8AC1_2010.36:0.00000000)0.0000:0.00000000,P14CC5_2011.37:0.00000000)0.0000:0.00000000,P14CC2_2011.37:0.00000000)0.0010:0.00000000,P14CC1_2011.37:0.00000000)0.0000:0.00000000,P14BC52_2010.87:0.00000000)0.0000:0.00000000,P14BC28_2010.87:0.00000000)0.0010:0.00000000,P14AC26_2010.36:0.00000000)0.0000:0.00000000,P14AC25_2010.36:0.00000000)0.0000:0.00000000,FP14BC29NF_2010.87:0.00000000)0.0270:0.00000000,(P14BC42_2010.87:0.00205501,P8AC8_2010.36:0.00000000)0.0570:0.00000000)0.3810:0.00000000,P14BC48_2010.87:0.00205501)0.9960:0.01684016,P13AC71_2010.36:0.01245348)0.1830:0.00923134,((((((((((((((((((M33BC62_2010.51:0.00000000,M33BC64_2010.51:0.00000000)0.0540:0.00000000,M33BC54_2010.51:0.00000000)0.0110:0.00000000,M33BC43_2010.51:0.00000000)0.0020:0.00000000,M33BC42_2010.51:0.00000000)0.0000:0.00000000,M33BC41_2010.51:0.00000000)0.0000:0.00000000,M33BC39_2010.51:0.00000000)0.0000:0.00000000,M33AC153_2010.09:0.00000000)0.0000:0.00000000,M33AC152_2010.09:0.00000000)0.0000:0.00000000,M33AC149_2010.09:0.00000000)0.0010:0.00000000,FM33BC33NF_2010.51:0.00000000)0.0060:0.00000000,FM33AC154NF_2010.09:0.00000000)0.4050:0.00000000,(M33BC36_2010.51:0.00205401,M33BC45_2010.51:0.00000000)0.4150:0.00205892)0.3280:0.00205579,(M33AC150_2010.09:0.00000000,M33BC35_2010.51:0.00205383)0.1830:0.00000000)0.2050:0.00000000,FM33BC47NF_2010.51:0.00205579)0.3500:0.00206656,(M33BC44_2010.51:0.00206115,(M33AC146_2010.09:0.00000000,M33BC46_2010.51:0.00000000)0.7990:0.00205675)0.1960:0.00205782)0.3040:0.00205704,(M33BC52_2010.51:0.00205599,(M33AC147_2010.09:0.00000000,(M33AC155_2010.09:0.00205421,M33BC37_2010.51:0.00000000)0.3870:0.00205715)0.2050:0.00000000)0.2290:0.00000000)1.0000:0.02539715,(M8CC144_2011.06:0.00838893,M8CC2_2011.06:0.01686352)0.9890:0.01672187)0.3240:0.00552476,((((((P4BC1_2010.87:0.00000000,P4BC109_2010.87:0.00000000)0.2710:0.00000000,(P4BC3_2010.87:0.00000000,P4CC25_2011.37:0.00205147)0.2670:0.00000000)0.7530:0.00204995,P4CC27_2011.37:0.00620283)0.2850:0.00206382,P4BC2_2010.87:0.00000000)0.2570:0.00206192,(P4CC4_2011.37:0.02927710,(P4AC31_2010.36:0.00205557,(P4AC34_2010.36:0.00412065,(P4AC32_2010.36:0.00000000,P4CC20_2011.37:0.00000000)0.5510:0.00000000)0.2480:0.00000000)0.4300:0.00162817)0.1550:0.00262110)0.6610:0.00619651,(((((FP15BC62NF_2010.87:0.00000000,FP15BC63NF_2010.87:0.00000000)0.3050:0.00000000,FP15BC61NF_2010.87:0.00000000)0.8920:0.00412185,(FP15CC23NF_2011.37:0.00000000,(FP15CC24NF_2011.37:0.00000000,FP15CC26NF_2011.37:0.00206328)0.4520:0.00000000)0.9810:0.00827243)0.0470:0.00000000,(FP15AC23NF_2010.36:0.00000000,FP15AC90NF_2010.36:0.00618757)0.4500:0.00000000)0.9590:0.01247892,((((((((((P5CC25_2011.37:0.00000000,P5CC26_2011.37:0.00000000)0.0720:0.00000000,P5BC4_2010.87:0.00000000)0.0150:0.00000000,P5BC3_2010.87:0.00000000)0.0040:0.00000000,P5AC7_2010.36:0.00000000)0.0040:0.00000000,P5AC5_2010.36:0.00000000)0.0060:0.00000000,FP5BC8NF_2010.87:0.00000000)0.0060:0.00000000,FP5AC46NF_2010.36:0.00000000)0.0790:0.00000000,(P5BC118_2010.87:0.00205185,P5CC27_2011.37:0.00000000)0.1000:0.00000000)0.8680:0.00205783,(FP7CC58NF_2011.37:0.00411591,(FP7CC33NF_2011.37:0.00000000,FP7CC44NF_2011.37:0.00000000)0.7950:0.00000000)0.5530:0.00411042)0.2550:0.00000000,((P7B_C50_2010.87:0.00615028,P7CC61_2011.37:0.01045548)0.8290:0.01049156,(FP7AC16NF_2010.36:0.00204560,((P13CC27_2011.37:0.00204560,P18BC13_2010.87:0.00000000)0.0840:0.00000000,(FP7AC13NF_2010.36:0.00000000,(FP7AC18NF_2010.36:0.00000000,(P13AC72_2010.36:0.00000000,(P13AC74_2010.36:0.00000000,(P13BC81_2010.36:0.00000000,(P13BC82_2010.36:0.00000000,(P13BC84_2010.36:0.00000000,(P13CC25_2011.37:0.00000000,P13CC26_2011.37:0.00000000)0.0710:0.00000000)0.0070:0.00000000)0.0060:0.00000000)0.0020:0.00000000)0.0020:0.00000000)0.0010:0.00000000)0.0030:0.00000000)0.0430:0.00000000)0.4970:0.00000000)0.9330:0.00619918)0.1150:0.00203171)0.4110:0.00618730)0.0830:0.00000000)0.2990:0.00289308)0.1370:0.00968632)0.0650:0.00590297)0.0160:0.00376096)0.0260:0.00212885)0.0840:0.01370467)0.1080:0.00443567)0.1560:0.01317569)0.5390:0.02371879)1.0000:0.09814772)0.3700:0.02035654);
